# Supplementary material for: A Comparative Evaluation of the Caloric Intake and Economic Efficiency of Two Types of Homogenized Diets in a Hospital Setting
Source: Nutrients. 2023 Nov 9;15(22):4731. doi: 10.3390/nu15224731 (PMC10675474; doi:10.3390/nu15224731)
Supplement: Supplementary file 1 [file nutrients-15-04731-s001.zip]

Archive with 1 entries (1 files):
- nutrients-2659742-supplementary.pdf
